# Supplementary material for: Genome-Wide Association Study Identifies a Plant-Height—Associated Gene OsPG3 in a Population of Commercial Rice Varieties
Source: Int J Mol Sci. 2023 Jul 14;24(14):11454. doi: 10.3390/ijms241411454 (PMC10380248; doi:10.3390/ijms241411454)
Supplement: Supplementary file 1 [file ijms-24-11454-s001.zip]

Archive with 24 entries (22 files):
- ijms-2480811-supplementary/
- ijms-2480811-supplementary/Figure S1.tif
- ijms-2480811-supplementary/Figure S2.tif
- ijms-2480811-supplementary/Figure S3.tif
- ijms-2480811-supplementary/Figure S4.tif
- ijms-2480811-supplementary/Table S1.xlsx
- ijms-2480811-supplementary/Table S2.xlsx
- ijms-2480811-supplementary/Table S3.xlsx
- ijms-2480811-supplementary/Table S4.xlsx
- ijms-2480811-supplementary/Table S5.xlsx
- ijms-2480811-supplementary/Table S6.xlsx
- ijms-2480811-supplementary/Table S7.xlsx
- ijms-2480811-supplementary/__MACOSX/
- ijms-2480811-supplementary/__MACOSX/._Figure S1.tif
- ijms-2480811-supplementary/__MACOSX/._Figure S2.tif
- ijms-2480811-supplementary/__MACOSX/._Figure S3.tif
- ijms-2480811-supplementary/__MACOSX/._Figure S4.tif
- ijms-2480811-supplementary/__MACOSX/._Table S1.xlsx
- ijms-2480811-supplementary/__MACOSX/._Table S2.xlsx
- ijms-2480811-supplementary/__MACOSX/._Table S3.xlsx
- ijms-2480811-supplementary/__MACOSX/._Table S4.xlsx
- ijms-2480811-supplementary/__MACOSX/._Table S5.xlsx
- ijms-2480811-supplementary/__MACOSX/._Table S6.xlsx
- ijms-2480811-supplementary/__MACOSX/._Table S7.xlsx
