# Supplementary material for: Genome-Wide Association Study Identifies a Plant-Height—Associated Gene OsPG3 in a Population of Commercial Rice Varieties
Source: Int J Mol Sci. 2023 Jul 14;24(14):11454. doi: 10.3390/ijms241411454 (PMC10380248; doi:10.3390/ijms241411454)
Supplement: Supplementary file 1 [file ijms-24-11454-s001.zip › ijms-2480811-supplementary/Table S1.xlsx]

## Sheet: Sheet1
Table S1 The plant height of 178 commercial varieties
Client ID	Seq ID	Name	Subpopulation	Source	Plant height (cm)
seq002	aa	圭630	indica	Hunan	104.67
seq005	ab	湘恢91269	indica	Hunan	107.67
seq008	ac	柳沙1号	indica	Guangxi	102
seq009	ad	二九南1号	indica	Zhejiang	190.67
seq010	ae	南京11号	indica	Jiangsu	99
seq011	af	成都矮3号	indica	Sichuan	108
seq012	ag	矮麻抗	indica	Sichuan	117.67
seq013	aw	蜀丰101	indica	Sichuan	108
seq014	ax	桂朝2号	indica	Guangdong	121
seq020	az	湘晚籼1号	indica	Hunan	132
seq021	ba	南特号	indica	Jiangxi	161.33
seq022	bb	扬稻2号	indica	Jiangsu	124
seq023	bc	泸科3号	indica	Sichuan	120.33
seq024	bd	矮沱谷151	indica	Sichuan	114.67
seq025	be	黄丝桂占	indica	Guangdong	118
seq026	bf	早熟香黑米	indica	Guangxi	101.67
seq029	bg	湘晚籼3号	indica	Hunan	108.33
seq033	bh	成农水晶	indica	Sichuan	102.67
seq034	bi	闽早10号	indica	Fujian	99
seq035	bj	晋丰14号	indica	Fujian	106.33
seq036	bk	梅峰9号	indica	Fujian	88.67
seq040	bl	晋花258	indica	Fujian	103.33
seq041	bm	祥农15号	indica	Fujian	121
seq042	bn	福矮早851	indica	Fujian	69.67
seq043	bo	辐射691	indica	Fujian	77.67
seq045	bp	红晚5202	indica	Fujian	107.67
seq046	bq	西龙1-16	indica	Fujian	95
seq047	br	沙选10号	indica	Fujian	149
seq048	bs	青矮早2号	indica	Fujian	171
seq049	bt	青矮早5号	indica	Fujian	171
seq052	bv	湘矮早3号	indica	Hunan	78.67
seq053	bw	81-280	indica	Hunan	94
seq055	bx	怀早3号	indica	Hunan	79.67
seq056	by	金龙稻	indica	Sichuan	176.67
seq058	bz	卡青90	indica	Hunan	94.33
seq059	ca	圭巴选	indica	Hunan	130.33
seq060	cb	四青晚籼	indica	Hunan	118.67
seq062	cc	辐晚23	indica	Hunan	133
seq063	cd	矮浙九选	indica	Hunan	184.33
seq067	ce	湘州7号	indica	Hunan	125.67
seq070	cf	郴早6号	indica	Hunan	85.33
seq072	cg	常早105	indica	Jiangxi	107.33
seq073	ch	湘中籼1号	indica	Hunan	113
seq075	ci	娄晚籼2号	indica	Hunan	116
seq077	ck	饶晚6号	indica	Jiangxi	134
seq078	cl	赣饶76	indica	Jiangxi	137.67
seq079	cm	珍圭9号	indica	Jiangxi	143
seq080	cn	汕二59	indica	Jiangxi	122.67
seq081	co	晚糯53糯	indica	Jiangxi	112.33
seq082	cp	温广青	indica	Jiangxi	114
seq087	cr	赣农3425	indica	Jiangxi	142.33
seq088	cs	麦颖2号	indica	Jiangxi	160.67
seq089	ct	九云晚一号	indica	Jiangxi	115
seq102	cw	胜利籼44	indica	Hubei	148
seq103	cx	华中1号	indica	Hubei	145.67
seq104	cy	华矮35号	indica	Hubei	117.67
seq105	cz	华矮408	indica	Hubei	115
seq108	da	激光4号	indica	Hubei	138
seq109	db	窄二稻	indica	Hubei	120.67
seq114	dd	早熟691	indica	Hubei	120
seq115	ah	恩早2号	indica	Hubei	101.33
seq117	ai	油六稻	indica	China	107
seq118	aj	广陆矮4	indica	Guangdong	121.33
seq120	ak	窄叶青8	indica	Guangdong	119.33
seq121	al	新青矮	indica	Guangdong	106
seq122	am	江二矮	indica	Guangdong	85.67
seq124	an	南特16	indica	Guangdong	116.33
seq125	ao	红梅早	indica	Guangdong	116
seq133	de	特青2号	indica	Guangdong	116
seq136	df	青六矮1号	indica	Guangdong	104
seq137	dg	香丝苗2号	indica	Guangdong	115.67
seq139	dh	七袋占	indica	Guangdong	105.33
seq141	di	七秀占3	indica	Guangdong	114.33
seq144	dj	长丝占	indica	Guangdong	118.33
seq147	dl	新丰占2	indica	Guangdong	120
seq148	dm	粤新占5	indica	Guangdong	112.67
seq149	dn	麻包锦	indica	Guangdong	118.33
seq155	do	七丝早3	indica	Guangdong	111.67
seq162	dq	农杜4号	indica	Anhui	111.33
seq165	dr	农杜二号	indica	Anhui	100.67
seq167	dt	雅京11短粒	indica	Anhui	124.33
seq168	du	南花11号	indica	Anhui	109.33
seq169	dv	来安19	indica	Anhui	93.67
seq172	dw	竹广29	indica	Anhui	121.33
seq175	dx	密际辐	indica	Anhui	107
seq176	dy	当育2号	japonica	Anhui	121
seq177	dz	当育3号	japonica	Anhui	109.33
seq178	ea	庆莲3号	indica	Anhui	91
seq182	ec	东农424	japonica	Heilongjiang	107
seq189	ed	龙稻6号	japonica	Heilongjiang	86.33
seq193	ee	松粳9号	japonica	Heilongjiang	96
seq206	ef	吉粳78	japonica	Jilin	86.33
seq208	eg	吉粳81	japonica	Jilin	84.67
seq226	eh	盐丰47	japonica	Liaoning	92.67
seq227	ei	铁9868	japonica	Liaoning	88.33
seq236	ej	辽盐158	japonica	Liaoning	89
seq242	ek	辽粳454	japonica	Liaoning	95.33
seq243	el	辽粳371	japonica	Liaoning	121.67
seq244	em	辽河12号	japonica	Liaoning	114.67
seq247	en	辰禾1号	japonica	Liaoning	99.33
seq254	eo	中作 201	indica	Beijing	98.33
seq256	ep	中作 332	indica	Beijing	128
seq293	eq	水晶3号	japonica	Henan	118
seq302	er	W115	japonica	Anhui	114.67
seq311	es	新隆粳3号	japonica	Anhui	122.67
seq317	eu	宁稻216	japonica	Ningxia	87.33
seq318	ev	花96	japonica	Ningxia	105
seq321	ex	节3	japonica	Ningxia	100
seq351	fa	昆粳4号	japonica	Yunnan	130.33
seq352	fb	合系41	japonica	Yunnan	129.33
seq353	fc	云粳9号	japonica	Yunnan	125.33
seq354	fd	YN10	japonica	Yunnan	110
seq360	fe	W360	japonica	Japan	76
seq362	ff	W362	japonica	Japan	82.33
seq363	fg	W363	japonica	Japan	93.33
seq366	fh	W366	japonica	Japan	114.67
seq367	fi	W367	japonica	Japan	108
seq368	fj	W368	japonica	Japan	106.33
seq369	fk	W369	japonica	Japan	127.33
seq374	fl	W374	japonica	Japan	93.33
seq375	fm	W375	japonica	Korea	103.33
seq378	ap	W378	japonica	Korea	108.67
seq382	ar	W382	japonica	Korea	96.67
seq385	as	W385	japonica	Korea	124.67
seq386	at	W386	japonica	Korea	123.67
seq387	au	W387	japonica	Korea	94.67
seq391	av	W391	japonica	Japan	100
seq392	fn	W392	japonica	Japan	101
seq393	fo	W393	japonica	Japan	92.67
seq395	fp	W395	japonica	Japan	99.67
seq396	fq	W396	japonica	Japan	105.33
seq397	fr	W397	japonica	Japan	106.67
seq398	fs	W398	japonica	Japan	95
seq400	ft	W400	japonica	Korea	107
seq401	fu	W401	japonica	Korea	119
seq403	fw	W403	japonica	Korea	94.33
seq404	fx	W404	japonica	Korea	96.67
seq405	fy	W405	japonica	Korea	118
seq406	fz	W406	japonica	Korea	110.67
seq407	ga	W407	japonica	Korea	92.67
seq408	gb	粳稻	japonica	Korea	106.67
seq410	gc	中育1号	indica	Zhejiang	107.33
seq424	ge	密阳46	indica	Korea	118
seq425	gf	中旱221	indica	China	115.33
seq426	gg	鄂晚5号	japonica	Hubei	123.33
seq428	gh	扬稻3号	indica	Jiangsu	120.33
seq429	gi	扬稻4号	indica	Jiangsu	135.33
seq435	gj	北陆128	japonica	Jilin	100.67
seq437	gk	特三矮2号	indica	Guangdong	94.67
seq438	gl	粤桂146	indica	Guangdong	101.33
seq441	gm	赣晚籼19号	indica	Jiangxi	142.67
seq443	gn	鄂早9号	indica	Hubei	95
seq445	go	绿黄占	indica	Guangdong	105.67
seq447	gq	湘早籼12号	indica	Hunan	121.33
seq455	gs	湘早籼22号	indica	Hunan	114
seq456	gt	湘晚籼7号	indica	Hunan	116.33
seq457	gu	澳青占	indica	Guangdong	117
seq458	gv	胜优2号	indica	Guangdong	112
seq459	gw	丰矮占1号	indica	Guangdong	112
seq460	gx	华籼占	indica	Guangdong	105.33
seq461	gy	特籼占13	indica	Guangdong	105
seq465	gz	双桂1号	indica	Guangdong	103.33
seq466	ha	中花8号	japonica	Beijing	111
seq472	hb	佳禾早占	indica	Fujian	99.67
seq473	hc	满仓515	indica	Fujian	126
seq489	he	佳早1号	indica	Fujian	102.33
seq491	hf	湘早籼45号	indica	Hunan	90.67
seq492	hg	赣早籼33号	indica	Jiangxi	144
seq493	ho	淮稻13	japonica	Jiangsu	100
seq494	hl	淮稻5号	japonica	Jiangsu	105.67
seq495	hm	连粳6号	japonica	Jiangsu	92.33
seq496	hh	武陵粳1号	japonica	Jiangsu	87
seq497	hn	武运粳7号	japonica	Jiangsu	106
seq498	hk	盐丰2号	japonica	Jiangsu	108.33
seq499	hj	扬育粳3号	japonica	Jiangsu	109
seq500	hr	杨粳805	japonica	Jiangsu	103
seq501	hi	嘉禾218	japonica	Zhejiang	102.67
seq502	hp	镇稻14号	japonica	Jiangsu	96.33
seq503	hq	镇稻88	japonica	Jiangsu	99.67
