# Supplementary material for: Genome-Wide Association Study Identifies a Plant-Height—Associated Gene OsPG3 in a Population of Commercial Rice Varieties
Source: Int J Mol Sci. 2023 Jul 14;24(14):11454. doi: 10.3390/ijms241411454 (PMC10380248; doi:10.3390/ijms241411454)
Supplement: Supplementary file 1 [file ijms-24-11454-s001.zip › ijms-2480811-supplementary/Table S2.xlsx]

## Sheet: Sheet1
Table S2 Statistical analysis of rice plant height
Describe statistics	Value
Average	111.779
SEM	1.46175
Median	108.5
Mode	114.67
SD	19.5022
Variance	380.335
Kurtosis	2.91481
Skewness	1.25114
Area	121
Minimum	69.67
Maximum	190.67
Sum	19896.7
Number of observation	178
Confidence (95.0%)	2.8847
