# Supplementary material for: Genome-Wide Association Study Identifies a Plant-Height—Associated Gene OsPG3 in a Population of Commercial Rice Varieties
Source: Int J Mol Sci. 2023 Jul 14;24(14):11454. doi: 10.3390/ijms241411454 (PMC10380248; doi:10.3390/ijms241411454)
Supplement: Supplementary file 1 [file ijms-24-11454-s001.zip › ijms-2480811-supplementary/Table S3.xlsx]

## Sheet: Sheet1
Table S3 SNPs significantly associated with the PH phenotype
SNP	Chromosome	Position	p-value	LOD
6948	1	21735448	0.000953	3.02091
6949	1	21735839	0.000129	3.88941
6955	1	21753400	0.000934	3.02965
6975	1	21811735	0.000754	3.12263
6976	1	21811964	0.000754	3.12263
6977	1	21811983	0.000754	3.12263
6978	1	21811984	0.000754	3.12263
6979	1	21811985	0.000751	3.12436
8405	1	25423585	9.7e-05	4.01323
8407	1	25424072	3.05e-05	4.5157
8413	1	25469943	8.07e-05	4.09313
8415	1	25472844	0.000567	3.24642
8430	1	25556514	0.000237	3.62525
8431	1	25556527	0.000224	3.64975
8618	1	26724742	6.28e-07	6.20204
8621	1	26738616	4.34e-05	4.36251
8629	1	26741618	7.47e-07	6.12668
8630	1	26741719	2.51e-05	4.60033
8631	1	26741934	2.51e-05	4.60033
8637	1	26792184	3.01e-05	4.52143
8638	1	26792253	2.97e-05	4.52724
8639	1	26798329	1.18e-05	4.92812
8640	1	26798345	1.18e-05	4.92812
8641	1	26798371	5.32e-07	6.27409
8642	1	26798390	1.12e-05	4.95078
8643	1	26798410	2.37e-05	4.62525
8646	1	26805213	4.97e-07	6.30364
8647	1	26805251	4.97e-07	6.30364
8648	1	26805268	1.25e-05	4.90309
8651	1	26810999	4.96e-07	6.30452
8652	1	26814633	5.38e-07	6.26922
8653	1	26827007	1.76e-06	5.75449
8654	1	26827212	1.79e-06	5.74715
8656	1	26827239	1.62e-06	5.79048
8703	1	27149481	1.04e-05	4.98297
8710	1	27158501	4.96e-07	6.30452
8718	1	27177030	5.54e-07	6.25649
8829	1	27542868	9.82e-05	4.00789
8863	1	27649936	0.000443	3.3536
8865	1	27649981	0.000443	3.3536
8870	1	27650714	0.000395	3.4034
8871	1	27650739	0.000395	3.4034
8878	1	27701273	8.28e-05	4.08197
8881	1	27733811	4e-07	6.39794
8924	1	27853744	7.2e-06	5.14267
8929	1	27860448	6.79e-06	5.16813
8944	1	27937802	2.41e-05	4.61798
8946	1	27937854	2.41e-05	4.61798
8949	1	27940134	7.64e-06	5.11691
8957	1	27967912	2.68e-05	4.57187
8975	1	27991595	7.92e-06	5.10127
8981	1	28002697	2.93e-05	4.53313
8982	1	28012251	2.61e-05	4.58336
8983	1	28012254	0.000252	3.5986
8986	1	28012315	6.94e-06	5.15864
8987	1	28012447	0.000599	3.22257
8990	1	28012470	0.00058	3.23657
9016	1	28114679	0.000856	3.06753
9100	1	28393605	9.47e-05	4.02365
9131	1	28475463	2.63e-05	4.58004
9136	1	28541777	2.18e-05	4.66154
9141	1	28548213	2.01e-05	4.6968
9151	1	28560605	3.69e-05	4.43297
9154	1	28560758	0.00011	3.95861
9217	1	28819397	0.000922	3.03527
9298	1	29197373	3.19e-08	7.49621
9299	1	29197398	3.14e-08	7.50307
9300	1	29197522	3.15e-08	7.50169
9308	1	29243095	0.000791	3.10182
9319	1	29296385	0.000348	3.45842
9320	1	29296401	3.37e-06	5.47237
9322	1	29297115	0.000321	3.49349
9330	1	29339657	2.33e-06	5.63264
9331	1	29340909	1.68e-06	5.77469
9347	1	29453399	3.81e-05	4.41908
9348	1	29453400	3.86e-05	4.41341
9350	1	29487413	0.000308	3.51145
9360	1	29579808	2.3e-06	5.63827
9361	1	29579837	2.5e-06	5.60206
9369	1	29581085	2.05e-06	5.68825
9378	1	29613839	1.9e-06	5.72125
9402	1	29774175	6.78e-05	4.16877
9419	1	29831346	5.96e-05	4.22475
9437	1	29853576	0.000155	3.80967
9438	1	29853776	7.68e-05	4.11464
9440	1	29854790	7.89e-05	4.10292
9442	1	29858888	0.00029	3.5376
9444	1	29859144	8.27e-05	4.08249
9455	1	29895757	0.000296	3.52871
9456	1	29895780	0.000296	3.52871
9457	1	29895811	0.000296	3.52871
9458	1	29895963	0.000296	3.52871
9459	1	29902169	5.74e-05	4.24109
9460	1	29902179	5.68e-05	4.24565
9466	1	29951114	0.000116	3.93554
9467	1	29957259	0.000118	3.92812
9472	1	29975472	7.28e-05	4.13787
9473	1	29975497	6.84e-05	4.16494
9474	1	29977476	0.000125	3.90309
9522	1	30147379	0.000923	3.0348
9661	1	30721441	0.000955	3.02
10341	1	32936805	6.88e-05	4.16241
10344	1	32937006	6.88e-05	4.16241
10348	1	32949210	7.37e-05	4.13253
10353	1	32962420	0.000381	3.41908
10354	1	32966770	1.06e-05	4.97469
10360	1	32993622	0.000119	3.92445
12004	1	38447384	0.000516	3.28735
12016	1	38539015	0.000268	3.57187
12616	1	40824170	0.000892	3.04964
18397	2	16391205	0.000228	3.64207
18529	2	16624895	0.000601	3.22113
18539	2	16634076	0.000112	3.95078
19108	2	18042672	0.00094	3.02687
19135	2	18074232	0.000915	3.03858
23081	2	29714916	0.000624	3.20482
23096	2	29774415	0.000354	3.451
23102	2	29776831	0.000561	3.25104
26735	3	5994357	4.14e-06	5.383
26738	3	6020081	2.39e-05	4.6216
26768	3	6145783	0.000832	3.07988
26776	3	6150091	0.000598	3.2233
26824	3	6311504	0.000152	3.81816
26837	3	6373743	1.2e-05	4.92082
26838	3	6373763	9.06e-06	5.04287
26839	3	6375422	5.53e-05	4.25727
26842	3	6399798	4.28e-05	4.36856
26843	3	6399845	1.17e-05	4.93181
26844	3	6399857	4.28e-05	4.36856
26845	3	6399952	4.31e-05	4.36552
26846	3	6422859	7.25e-05	4.13966
26849	3	6443611	3.01e-05	4.52143
26850	3	6443643	3.01e-05	4.52143
26855	3	6459734	0.000135	3.86967
26868	3	6509576	3.1e-05	4.50864
26872	3	6563195	0.000129	3.88941
26877	3	6565573	0.000486	3.31336
26887	3	6620853	0.000283	3.54821
27023	3	6992384	4.68e-05	4.32975
27093	3	7225986	0.000565	3.24795
27367	3	7924472	0.000224	3.64975
27368	3	7924634	0.000289	3.5391
27369	3	7924639	0.000224	3.64975
27370	3	7924640	0.000214	3.66959
28928	3	12658982	7.53e-05	4.12321
28929	3	12658997	0.00019	3.72125
28930	3	12659172	6.53e-05	4.18509
28931	3	12670152	0.000155	3.80967
28932	3	12675031	0.000109	3.96257
28933	3	12675074	0.000109	3.96257
28934	3	12675194	0.000109	3.96257
28935	3	12675200	0.000109	3.96257
28937	3	12678532	9.54e-05	4.02045
28944	3	12696313	0.000111	3.95468
28945	3	12696483	0.000626	3.20343
28946	3	12723547	0.000213	3.67162
28947	3	12726900	4.71e-05	4.32698
28948	3	12726963	9.36e-05	4.02872
28949	3	12727054	0.000152	3.81816
28950	3	12727058	0.000152	3.81816
28951	3	12727072	0.000152	3.81816
28952	3	12727094	0.000152	3.81816
28953	3	12727241	0.000131	3.88273
28955	3	12737387	0.000379	3.42136
28956	3	12737553	0.000562	3.25026
28957	3	12737576	0.000276	3.55909
29962	3	15566873	0.000522	3.28233
29963	3	15567020	0.000522	3.28233
33927	3	24457821	7.71e-05	4.11295
33933	3	24482922	9.09e-05	4.04144
33934	3	24482960	0.000133	3.87615
37339	4	8433	0.000316	3.50031
37341	4	8573	0.000239	3.6216
37343	4	11832	0.000257	3.59007
37350	4	114422	0.000634	3.19791
37353	4	114715	0.000634	3.19791
37356	4	128581	0.000637	3.19586
37357	4	128722	0.000643	3.19179
37358	4	128748	0.000637	3.19586
37360	4	128779	0.000637	3.19586
37362	4	134381	0.000328	3.48413
37365	4	142015	0.000348	3.45842
37367	4	142138	0.000652	3.18575
37369	4	143397	0.000455	3.34199
37377	4	144792	0.000686	3.16368
37379	4	145348	0.000349	3.45717
37440	4	328983	0.000684	3.16494
37449	4	404893	0.000435	3.36151
37453	4	405291	0.000301	3.52143
37454	4	405304	0.000301	3.52143
37455	4	405307	0.000143	3.84466
37459	4	405339	0.000301	3.52143
37460	4	405450	0.000301	3.52143
37461	4	405469	0.000301	3.52143
37469	4	435007	0.000179	3.74715
37470	4	440221	3.25e-05	4.48812
37479	4	463375	0.000563	3.24949
37681	4	958887	0.000207	3.68403
37777	4	1117586	0.000331	3.48017
37778	4	1117747	0.000287	3.54212
37779	4	1117774	0.000692	3.15989
37780	4	1117788	0.000287	3.54212
37781	4	1117798	0.000692	3.15989
37803	4	1205271	0.000555	3.25571
45745	4	31483302	0.000381	3.41908
46638	4	35416698	0.000894	3.04866
46639	4	35416845	0.000738	3.13194
46640	4	35416863	0.000816	3.08831
46641	4	35427255	0.00057	3.24413
51715	5	16617627	0.000658	3.18177
51731	5	16662261	0.000254	3.59517
53117	5	20411461	0.000497	3.30364
53119	5	20420777	0.000624	3.20482
53120	5	20420963	0.000586	3.2321
64884	6	27832963	0.000844	3.07366
77448	8	7996011	0.000957	3.01909
77510	8	8122431	0.000542	3.266
77519	8	8123076	0.000699	3.15552
81453	8	19214102	0.000744	3.12843
81457	8	19217327	0.00087	3.06048
81498	8	19358481	0.000723	3.14086
81499	8	19358488	0.000723	3.14086
81500	8	19358507	0.000725	3.13966
81501	8	19358521	0.000723	3.14086
81516	8	19372119	0.000625	3.20412
81517	8	19372319	0.000568	3.24565
81520	8	19373942	0.000659	3.18111
81535	8	19397259	0.000958	3.01863
81552	8	19400579	0.000727	3.13847
81636	8	19576434	2.08e-05	4.68194
81707	8	19727907	0.000218	3.66154
81751	8	19856140	5.8e-05	4.23657
81752	8	19856200	5.86e-05	4.2321
81756	8	19856378	5.86e-05	4.2321
81758	8	19856387	8.9e-05	4.05061
81760	8	19856402	5.9e-05	4.22915
83546	8	26390537	0.000598	3.2233
83699	8	26872964	0.000453	3.3439
85834	9	4555829	0.000221	3.65561
85903	9	4833940	0.000183	3.73755
85904	9	4905064	0.000204	3.69037
100589	10	22864832	7.93e-05	4.10073
100590	10	22868812	6.98e-05	4.15614
100592	10	22889422	7.6e-05	4.11919
100594	10	22889442	7.6e-05	4.11919
100596	10	22889452	7.6e-05	4.11919
100597	10	22889464	7.6e-05	4.11919
100598	10	22890692	0.000647	3.1891
100600	10	22890858	0.000496	3.30452
100608	10	22920173	0.00039	3.40894
100613	10	22935522	0.000382	3.41794
100645	10	22993742	0.000355	3.44977
101860	11	4090442	1.23e-05	4.91009
110190	12	116464	0.000537	3.27003
110191	12	124587	0.000713	3.14691
110290	12	495781	0.000422	3.37469
110323	12	636074	2.71e-05	4.56703
110328	12	659110	8.19e-06	5.08672
110335	12	685168	2.76e-06	5.55909
110346	12	754094	5.05e-05	4.29671
110347	12	754134	5.08e-05	4.29414
110348	12	754162	4.48e-05	4.34872
110349	12	764783	0.000106	3.97469
110350	12	766084	0.000257	3.59007
110364	12	805612	3.52e-06	5.45346
110367	12	809176	4.59e-06	5.33819
110368	12	809214	4.59e-06	5.33819
110371	12	835355	0.000292	3.53462
110372	12	837112	0.000479	3.31966
110373	12	842051	0.000503	3.29843
110374	12	842206	0.000503	3.29843
110386	12	902271	5.1e-05	4.29243
110392	12	926390	4.81e-06	5.31785
110399	12	941087	5.04e-06	5.29757
110400	12	952459	2.6e-05	4.58503
110402	12	952659	2.98e-05	4.52578
110403	12	952674	2.49e-05	4.6038
110404	12	952725	2.87e-05	4.54212
110405	12	968380	1.86e-06	5.73049
110409	12	981579	2.98e-06	5.52578
110413	12	998552	5.51e-06	5.25885
110414	12	1001258	2.19e-06	5.65956
110417	12	1037703	1.2e-05	4.92082
110418	12	1037710	1.2e-05	4.92082
110450	12	1068083	2.93e-06	5.53313
110451	12	1068107	6.39e-06	5.1945
110452	12	1068116	6.27e-06	5.20273
110453	12	1068309	1.34e-05	4.8729
110454	12	1072685	2.15e-06	5.66756
110457	12	1088869	4.88e-06	5.31158
110458	12	1088901	4.9e-06	5.3098
110461	12	1106339	0.000403	3.39469
110462	12	1106506	0.00066	3.18046
110463	12	1108525	0.000969	3.01368
110464	12	1108716	0.000996	3.00174
111850	12	6784887	0.000389	3.41005
115849	12	19191852	6.54e-05	4.18442
116021	12	19851788	0.000539	3.26841
116023	12	19851806	0.000581	3.23582
116385	12	21632317	0.000382	3.41794
116440	12	21832142	0.00033	3.48149
116441	12	21832335	0.00033	3.48149
116443	12	21833052	6.38e-05	4.19518
116444	12	21833053	6.89e-05	4.16178
116445	12	21833064	0.000281	3.55129
116446	12	21833068	0.000261	3.58336
116447	12	21833074	6.89e-05	4.16178
116448	12	21833099	6.89e-05	4.16178
116449	12	21833190	7.46e-05	4.12726
116453	12	21833282	6.98e-05	4.15614
116700	12	22585121	0.000319	3.49621
116733	12	22667969	0.000981	3.00833
116792	12	22919831	0.000305	3.5157
116801	12	22973522	1.41e-05	4.85078
