# Supplementary material for: Genome-Wide Association Study Identifies a Plant-Height—Associated Gene OsPG3 in a Population of Commercial Rice Varieties
Source: Int J Mol Sci. 2023 Jul 14;24(14):11454. doi: 10.3390/ijms241411454 (PMC10380248; doi:10.3390/ijms241411454)
Supplement: Supplementary file 1 [file ijms-24-11454-s001.zip › ijms-2480811-supplementary/Table S4.xlsx]

## Sheet: Sheet1
Table S4 The 37 LAPHs identified in this study
QTL	Top SNPs	Allele	Chr.	SNP Site	MAF (%)	p-value	Annotation
LAPH1	6949	G/T	1	21735839	61.14	0.000129
LAPH2	8407	A/C	1	25424072	58.16	3.05e-05
LAPH3	8651	G/A	1	26810999	63.44	4.96e-07
LAPH4	8710	A/G	1	27158501	56.84	4.96e-07
LAPH5	8881	A/G	1	27733811	61.03	4e-07
LAPH6	9141	C/T	1	28548213	59.49	2.01e-05
LAPH7	9299	T/A	1	29197398	62.43	3.14e-08	D10; OsCCD8 d61; OsBRI1
LAPH8	10354	A/T	1	32966770	60.31	1.06e-05
LAPH9	12016	T/C	1	38539015	64.29	0.000268	sd1; OsGA20ox2; qSD1-2; qPA1
LAPH10	12616	C/T	1	40824170	63.13	0.000892	d18; OsGA3ox2
LAPH11	18539	G/A	2	16634076	57.45	0.000112
LAPH12	19135	T/C	2	18074232	51.85	0.000915
LAPH13	23096	A/T	2	29774415	63.5	0.000354
LAPH14	26735	A/G	3	5994357	69.47	4.14e-06	D14; HTD2; D88; qPPB3 d14/d88/htd2
LAPH15	27023	T/C	3	6992384	58.2	4.68e-05	OsDWARF4; CYP90B2
LAPH16	27370	A/G	3	7924640	62.25	0.000214
LAPH17	28947	T/C	3	12726900	65.45	4.71e-05
LAPH18	29962	C/A	3	15566873	60.53	0.000522
LAPH19	33927	G/A	3	24457821	63.73	7.71e-05
LAPH20	37341	C/T	4	8573	60.1	0.000239
LAPH21	37362	G/A	4	134381	60.71	0.000328
LAPH22	37470	T/C	4	440221	60.94	3.25e-05
LAPH23	37681	C/T	4	958887	74.05	0.000207
LAPH24	46641	T/C	4	35427255	65.08	0.00057
LAPH25	51731	G/A	5	16662261	65.82	0.000254
LAPH26	53120	T/C	5	20420963	67.03	0.000586	gid1;GID1; sd-g
LAPH27	77510	A/G	8	8122431	63.35	0.000542
LAPH28	81636	G/A	8	19576434	64.47	2.08e-05
LAPH29	83699	C/A	8	26872964	61.86	0.000453	OsSPL14; IPA1;WFP
LAPH30	85903	C/G	9	4833940	63.87	0.000183
LAPH31	100590	C/T	10	22868812	61.93	6.98e-05
LAPH32	110190	C/T	12	116464	55.26	0.000537
LAPH33	110405	A/C	12	968380	54.4	1.86e-06
LAPH34	116021	A/G	12	19851788	63.08	0.000539
LAPH35	116443	C/A	12	21833052	52.41	6.38e-05
LAPH36	116700	T/G	12	22585121	53.09	0.000319	OsCSLD4; NRL1; ND1 sle1; DNL1; OsCD1
LAPH37	116801	A/G	12	22973522	58.2	1.41e-05	qPH12
