# Supplementary material for: Genome-Wide Association Study Identifies a Plant-Height—Associated Gene OsPG3 in a Population of Commercial Rice Varieties
Source: Int J Mol Sci. 2023 Jul 14;24(14):11454. doi: 10.3390/ijms241411454 (PMC10380248; doi:10.3390/ijms241411454)
Supplement: Supplementary file 1 [file ijms-24-11454-s001.zip › ijms-2480811-supplementary/Table S5.xlsx]

## Sheet: Sheet1
Table S5 The candidate genes in LAPH2
Chromosome	Version	Gene ID	Start	End		Gene annotation
Chr1	MSU_osa1r7	LOC_Os01g44040	25226665	25233778	+	CAS1 domain-containing protein 1 precursor putative expressed
Chr1	MSU_osa1r7	LOC_Os01g44050	25234661	25238165	+	siroheme synthase putative expressed
Chr1	MSU_osa1r7	LOC_Os01g44069	25257001	25263981	+	glycerol-3-phosphate acyltransferase putative expressed
Chr1	MSU_osa1r7	LOC_Os01g44090	25271543	25273512	+	X8 domain containing protein expressed
Chr1	MSU_osa1r7	LOC_Os01g44100	25278902	25279796	-	expressed protein
Chr1	MSU_osa1r7	LOC_Os01g44110	25281682	25286614	+	serine%2Fthreonine-protein kinase putative expressed
Chr1	MSU_osa1r7	LOC_Os01g44120	25288288	25289160	+	expressed protein
Chr1	MSU_osa1r7	LOC_Os01g44130	25291338	25298072	+	aspartic proteinase oryzasin-1 precursor putative expressed
Chr1	MSU_osa1r7	LOC_Os01g44140	25300974	25302943	-	expressed protein
Chr1	MSU_osa1r7	LOC_Os01g44150	25304141	25309880	+	retrotransposon protein putative Ty3-gypsy subclass expressed
Chr1	MSU_osa1r7	LOC_Os01g44160	25312406	25312792	-	expressed protein
Chr1	MSU_osa1r7	LOC_Os01g44170	25317115	25323500	+	expressed protein
Chr1	MSU_osa1r7	LOC_Os01g44180	25326102	25326705	-	expressed protein
Chr1	MSU_osa1r7	LOC_Os01g44190	25330939	25331259	-	expressed protein
Chr1	MSU_osa1r7	LOC_Os01g44200	25336576	25346419	+	retrotransposon protein putative unclassified expressed
Chr1	MSU_osa1r7	LOC_Os01g44210	25350614	25351550	-	50S ribosomal protein L31 putative expressed
Chr1	MSU_osa1r7	LOC_Os01g44220	25353769	25362199	+	glucose-1-phosphate adenylyltransferase large subunit chloroplast precursor putative expressed
Chr1	MSU_osa1r7	LOC_Os01g44230	25363036	25367161	+	transcription factor X1 putative expressed
Chr1	MSU_osa1r7	LOC_Os01g44240	25367445	25367900	+	zinc finger C3HC4 type domain containing protein expressed
Chr1	MSU_osa1r7	LOC_Os01g44250	25368481	25371011	+	CBS domain containing membrane protein putative expressed
Chr1	MSU_osa1r7	LOC_Os01g44260	25382698	25384678	+	dihydroflavonol-4-reductase putative expressed
Chr1	MSU_osa1r7	LOC_Os01g44270	25385256	25386781	-	retrotransposon protein putative unclassified expressed
Chr1	MSU_osa1r7	LOC_Os01g44290	25413487	25413963	+	expressed protein
Chr1	MSU_osa1r7	LOC_Os01g44310	25417248	25425723	-	dnaJ domain containing protein expressed
Chr1	MSU_osa1r7	LOC_Os01g44320	25427475	25428332	-	expressed protein
Chr1	MSU_osa1r7	LOC_Os01g44330	25439082	25441079	-	laccase precursor protein putative expressed
Chr1	MSU_osa1r7	LOC_Os01g44340	25442405	25444195	-	pectinesterase putative expressed
Chr1	MSU_osa1r7	LOC_Os01g44350	25445246	25445869	-	expressed protein
Chr1	MSU_osa1r7	LOC_Os01g44360	25448396	25450648	+	CBS domain containing membrane protein putative expressed
Chr1	MSU_osa1r7	LOC_Os01g44370	25457581	25457862	+	MYB family transcription factor putative
Chr1	MSU_osa1r7	LOC_Os01g44380	25459224	25459544	-	hypothetical protein
Chr1	MSU_osa1r7	LOC_Os01g44390	25461991	25463691	+	MYB family transcription factor putative expressed
Chr1	MSU_osa1r7	LOC_Os01g44394	25466363	25474257	+	mitotic checkpoint protein putative expressed
Chr1	MSU_osa1r7	LOC_Os01g44430	25476744	25482973	-	hypothetical putative unclassified expressed
Chr1	MSU_osa1r7	LOC_Os01g44940	25495237	25496324	-	expressed protein
Chr1	MSU_osa1r7	LOC_Os01g44950	25499099	25500967	-	AMP-binding enzyme putative expressed
Chr1	MSU_osa1r7	LOC_Os01g44960	25501848	25504409	-	hydrolase alpha%2Fbeta fold family domain containing protein expressed
Chr1	MSU_osa1r7	LOC_Os01g44970	25513806	25518242	+	polygalacturonase putative expressed
Chr1	MSU_osa1r7	LOC_Os01g44980	25519992	25523268	-	peptide deformylase putative expressed
Chr1	MSU_osa1r7	LOC_Os01g44990	25524184	25530680	-	ercc6 protein putative expressed
Chr1	MSU_osa1r7	LOC_Os01g45000	25532456	25532807	+	expressed protein
Chr1	MSU_osa1r7	LOC_Os01g45010	25534632	25539975	+	expressed protein
Chr1	MSU_osa1r7	LOC_Os01g45020	25541772	25548916	-	F-box protein interaction domain containing protein expressed
Chr1	MSU_osa1r7	LOC_Os01g45030	25555154	25562669	+	retrotransposon protein putative Ty3-gypsy subclass expressed
Chr1	MSU_osa1r7	LOC_Os01g45040	25563247	25567006	-	Leucine rich repeat N-terminal domain containing protein putative expressed
Chr1	MSU_osa1r7	LOC_Os01g45050	25567517	25572969	-	retrotransposon protein putative Ty3-gypsy subclass expressed
Chr1	MSU_osa1r7	LOC_Os01g45060	25579802	25583765	+	polygalacturonase putative expressed
Chr1	MSU_osa1r7	LOC_Os01g45070	25585751	25589162	-	peptide deformylase putative expressed
Chr1	MSU_osa1r7	LOC_Os01g45080	25590289	25590737	+	expressed protein
Chr1	MSU_osa1r7	LOC_Os01g45090	25592725	25593920	+	MYB family transcription factor putative expressed
Chr1	MSU_osa1r7	LOC_Os01g45100	25597204	25597770	-	retrotransposon protein putative unclassified expressed
Chr1	MSU_osa1r7	LOC_Os01g45110	25598446	25600373	+	anthocyanin 3-O-beta-glucosyltransferase putative expressed
Chr1	MSU_osa1r7	LOC_Os01g45120	25603617	25604054	-	expressed protein
Chr1	MSU_osa1r7	LOC_Os01g45130	25605627	25605881	-	hypothetical protein
Chr1	MSU_osa1r7	LOC_Os01g45140	25615863	25617353	+	anthocyanin 3-O-beta-glucosyltransferase putative expressed
Chr1	MSU_osa1r7	LOC_Os01g45150	25623003	25623776	+	expressed protein
