# Supplementary material for: Genome-Wide Association Study Identifies a Plant-Height—Associated Gene OsPG3 in a Population of Commercial Rice Varieties
Source: Int J Mol Sci. 2023 Jul 14;24(14):11454. doi: 10.3390/ijms241411454 (PMC10380248; doi:10.3390/ijms241411454)
Supplement: Supplementary file 1 [file ijms-24-11454-s001.zip › ijms-2480811-supplementary/Table S6.xlsx]

## Sheet: Sheet1
Table S6 Rice accessions for candidate genes' sequencing
Type	ClientID	Name	Plant height (cm)	Source	Subpopulation
High PH cultivars	seq009	二九南1号	190.67	Zhejiang	indica
	seq048	青矮早2号	171	Fujian	indica
	seq049	青矮早5号	171	Fujian	indica
	seq021	南特号	161.33	Jiangxi	indica
	seq492	赣早籼33号	144	Jiangxi	indica
	seq062	辐晚23	133	Hunan	indica
	seq020	湘晚籼1号	132	Hunan	indica
Low PH cultivars	seq360	W360	76	Japan	japonica
	seq362	W362	82.33	Japan	japonica
	seq208	吉粳81	84.67	Jilin	japonica
	seq189	龙稻6号	86.33	Heilongjiang	japonica
	seq206	吉粳78	86.33	Jilin	japonica
	seq317	宁稻216	87.33	Ningxia	japonica
	seq498	连粳6号	92.33	Jiangsu	japonica
