# Supplementary material for: Genome-Wide Association Study Identifies a Plant-Height—Associated Gene OsPG3 in a Population of Commercial Rice Varieties
Source: Int J Mol Sci. 2023 Jul 14;24(14):11454. doi: 10.3390/ijms241411454 (PMC10380248; doi:10.3390/ijms241411454)
Supplement: Supplementary file 1 [file ijms-24-11454-s001.zip › ijms-2480811-supplementary/Table S7.xlsx]

## Sheet: Sheet1
Table S7 Sequences of primers used in this study
Primer’s name	Sequences
45060_1F	TCAGAAAAGAGGTCAGCGCC
45060_1R	TCGGTGATGATGGCTGCAG
45060_2F	ATCACCGATGCGGAGAGGAG
45060_2R	GAACAAGTAGAGCCACGCCT
45050_3F	ACCGCCGAGGGATCTATTAT
45060_3R	CTGAAGTTATCCATTGGCCT
45060-sgRNA-F	gccgCCGGCATGACCGACCCGGCA
45060-sgRNA-R	aaacTGCCGGGTCGGTCATGCCGG
CR45060-F	ACCGCCGAGGGATCTATTAT
CR45060-R	TGCAAGCTCAACCGTACACTC
qPG3-F	CAAATATCCCACTACCGCCTAA
qPG3-R	ATGGATGAAGGTACCTTTGTGT
qCESA4-F	ATGATGAGTATGAACGCTCGAT
qCESA4-R	CCACAGCTAATGACATGAATGG
qCESA7-F	TTCTTCGACATCAACATGAAGG
qCESA7-R	GTCATCTTCGGCCTCTTCTC
qCESA9-F	GGAGTTCCCGATATCGAACAG
qCESA9-R	CTCTTTCTTCTCGTCCCACTTT
qCESA1-F	TCCATTTTCGCAACTGGTATTC
qCESA1-R	GAACACGTATAGCTCAGCAAAG
qMYB61-F	CTTCACAACTTGAGCCATCTTC
qMYB61-R	CTTGTGTGCGAGGTTTAGTTAC
qBC1-F	GACTACAACACCTTCACCTTCA
qBC1-R	TCAAGAAGACAAAGCAAAAGGG
qIAA2-F	CTTTTGCTCTCCGATCCAATG
qIAA2-R	GATCTTCACGAACATGCCCTTC
qIAA20-F	CTTATGTTCCCCTCCACTAACC
qIAA20-R	TTGCAGTCAGTTACACCAGTAT
qIAA23-F	GCCGATTAATTCACCGAAATCA
qIAA23-R	TTATCTGGATGATCGTCTTGGC
qSAUR2-F	CGCCTCCTCTCAATTCTCATTA
qSAUR2-R	CAGCTACTACCCCAGATGAATG
qSAUR13-F	TTACGATGTCGGAGAACGGC
qSAUR13-R	AGTACTGCAGCATCTACGCC
UBQQF	CGCAAGAAGAAGTGTGGTCA
UBQQR	GGGAGATAACAACGGAAGCA
